# Supplementary material for: (-)-5-Demethoxygrandisin B a New Lignan from Virola surinamensis (Rol.) Warb. Leaves: Evaluation of the Leishmanicidal Activity by In Vitro and In Silico Approaches
Source: Pharmaceutics. 2023 Sep 7;15(9):2292. doi: 10.3390/pharmaceutics15092292 (PMC10535778; doi:10.3390/pharmaceutics15092292)
Supplement: Supplementary file 1 [file pharmaceutics-15-02292-s001.zip]

Archive with 1 entries (1 files):
- pharmaceutics-2544704-supplementary.pdf
